# Supplementary material for: Metformin Suppresses Stemness of Non-Small-Cell Lung Cancer Induced by Paclitaxel through FOXO3a
Source: Int J Mol Sci. 2023 Nov 22;24(23):16611. doi: 10.3390/ijms242316611 (PMC10705988; doi:10.3390/ijms242316611)
Supplement: Supplementary file 1 [file ijms-24-16611-s001.zip]

Archive with 1 entries (1 files):
- ijms-2645388-supplementary.pdf
